# Supplementary material for: Development of Monoclonal Antibodies Targeting Canine PD-L1 and PD-1 and Their Clinical Relevance in Canine Apocrine Gland Anal Sac Adenocarcinoma
Source: Cancers (Basel). 2022 Dec 14;14(24):6188. doi: 10.3390/cancers14246188 (PMC9777308; doi:10.3390/cancers14246188)
Supplement: Supplementary file 1 [file cancers-14-06188-s001.zip]

Archive with 6 entries (6 files):
- Figure S1.TIF
- Figure S2.TIF
- Figure S3.TIF
- Figure S4.TIF
- Table S1 - Clinicopathological data.xlsx
- Table S2 - Survival.xlsx
