# Supplementary material for: Development of Monoclonal Antibodies Targeting Canine PD-L1 and PD-1 and Their Clinical Relevance in Canine Apocrine Gland Anal Sac Adenocarcinoma
Source: Cancers (Basel). 2022 Dec 14;14(24):6188. doi: 10.3390/cancers14246188 (PMC9777308; doi:10.3390/cancers14246188)
Supplement: Supplementary file 1 [file cancers-14-06188-s001.zip › Table S1 - Clinicopathological data.xlsx]

## Sheet: Clinical_dataset_agasaca
	CLINICAL DATA																			HISTOPATHOLOGY AND IMMUNOHISTOCHEMISTRY
ID	BREED	SEX	AGE (years)	WEIGHT (kg)	HYPERCALCEMIA	TUMOR SIZE (cm)	ANAL SAC MASS SIDE	SUBLUMBAR LN AT PRESENTATION	ADJUVANT CHEMOTHERAPY	ADJUVANT PALLADIA	LOCAL RECURRENCE	REGIONAL METASTASIS	DISTANT METASTASIS	DISTANT METASTASIS SITE	ST	DFI	ALIVE	CAUSE OF DEATH	LOST TO FOLLOWUP	NECROSIS	DESMOPLASIA	TISSUE INVASION	LYMPHOVASCULAR INVASION	MITOTIC COUNT	Ki67 (%)	INTRATUMOR CD3 (SCORE)	INTRATUMOR CD20 (SCORE)	PERITUMOR CD3 (%)	PERITUMOR CD20 (%)	PERITUMOR LYMPHOCYTE TOTAL SCORE	PERITURMOR CD3/CD20 RATIO	PD-L1 (%)	PD-L1 (INTENSITY)	INTRATUMOR PD-1 (SCORE)	PERITUMOR PD-1 (SCORE)
1	boxer	female intact	9	28	no	2.5	left	enlarged	no	no	no	yes	no	no	385	385	no	AGASACA	no	no	moderate	no	yes	17	31	2	0	60	40	2	high	20	1	0	0
2	german sheperd	female intact	9	32	yes	5	left	enlarged	yes	yes	no	no	no	no	598	598	no	na	yes	no	mild	yes	yes	24	32.33	1	0	90	10	1	high	0	0	0	0
3	mixed	female spayed	12	25	no	6	left	enlarged	yes	yes	yes	yes	yes	spleen + liver	352	273	no	AGASACA	no	yes	mild	yes	yes	38	40.33	1	0	90	10	2	high	0	0	1	2
4	mixed	female intact	15	12	yes	6	right	enlarged	yes	yes	no	yes	yes	lungs	213	170	no	AGASACA	no	yes	moderate	yes	yes	21	30.33	2	0	70	30	2	high	100	2	0	2
5	labrador retriever	male neutered	12	40	no	3	right	enlarged	yes	yes	no	no	no	no	1394	1394	no	other	no	no	mild	yes	yes	10	40.66	3	0	70	30	3	high	80	2	0	3
6	labrador retriever	male neutered	12	40	yes	8	left	enlarged	no	no	yes	yes	no	no	128	121	no	AGASACA	no	yes	absence	yes	yes	38	40	1	0	0	0	0	low	80	1	0	0
7	mixed	female spayed	12	22	no	1.5	left	enlarged	yes	no	no	yes	yes	sublumbar aortic/renal ln	1145	119	no	other	no	no	mild	yes	no	1	36	2	0	60	40	3	high	40	1	1	2
8	mixed	female spayed	10	27	no	0.5	left	enlarged	yes	yes	no	no	no	no	979	979	no	other	no	no	mild	yes	no	14	28	3	0	70	30	2	high	20	1	0	0
9	mixed	female spayed	8	33	no	3	right	normal	yes	yes	no	no	no	no	1434	1434	no	other	no	no	severe	yes	no	13	34.33	0	0	40	60	2	low	20	1	0	0
10	labrador retriever	female spayed	11	32	yes	9	right	normal	no	no	no	yes	no	no	1237	1237	no	AGASACA	no	no	mild	yes	no	20	19.6	3	0	80	20	1	high	0	0	0	0
11	border collie	female spayed	11	18	no	5	left	enlarged	yes	yes	no	no	no	no	701	701	no	other	no	yes	moderate	yes	yes	23	32	2	0	50	50	2	low	0	0	1	3
12	cavalier king charles	female spayed	10	17	no	3	right	enlarged	yes	yes	no	no	yes	inguinal ln	627	62	no	other	no	no	severe	yes	yes	4	41.66	2	0	70	30	2	high	30	2	0	2
13	mixed	female spayed	14	29	no	2.5	bilateral	normal	yes	yes	no	yes	no	no	415	378	no	AGASACA	no	yes	mild	yes	yes	119	15.3	1	0	60	40	2	high	0	0	0	3
14	german sheperd	female spayed	11	25	no	3	right	enlarged	no	no	no	yes	yes	no	545	474	no	AGASACA	no	no	moderate	yes	yes	200	32	1	0	60	40	2	high	0	0	0	3
15	mixed	female spayed	9	19	no	10	right	enlarged	yes	no	no	no	yes	spleen + inguinal ln	160	99	no	AGASACA	no	no	severe	yes	yes	15	39.33	2	0	50	50	1	low	15	2	0	3
16	mixed	female spayed	7	24	no	4	right	enlarged	yes	yes	no	yes	yes	lungs + inguinal ln	1094	918	no	AGASACA	no	yes	severe	yes	no	23	43.3	3	0	70	30	2	high	0	0	0	0
17	husky	female spayed	13	24	no	6.5	left	normal	yes	yes	no	no	no	no	332	332	no	other	no	no	mild	yes	yes	29	51	2	0	90	10	3	high	15	2	1	2
18	beagle	female spayed	10	20	yes	3	right	enlarged	no	no	no	yes	no	no	559	523	no	AGASACA	no	no	severe	yes	yes	5	19.66	1	0	50	50	1	low	40	2	1	2
19	border collie	female spayed	9.5	17	yes	2	right	enlarged	yes	yes	no	no	yes	abdominal + meseraic ln	161	155	no	AGASACA	no	yes	mild	yes	yes	26	34.33	1	0	60	40	3	high	0	0	0	3
20	mixed	female spayed	13	19	no	7	right	enlarged	no	no	no	yes	yes	abdominal ln	228	0	no	AGASACA	no	no	absence	yes	yes	57	45	3	0	80	20	2	high	0	0	1	3
21	mixed	male intact	12	22	no	5	bilateral	enlarged	yes	yes	yes	no	yes	spleen + ilia + periportal ln	163	120	no	AGASACA	no	no	mild	yes	yes	39	43.6	1	0	80	20	0	high	0	0	0	0
22	mixed	male neutered	12	7	yes	5	right	normal	no	no	no	no	no	no	523	523	no	other	no	no	absence	yes	yes	36	43.3	2	0	90	10	2	high	0	0	1	3
23	labrador retriever	male intact	11	35	yes	1	left	enlarged	yes	yes	yes	no	no	no	877	376	no	AGASACA	no	no	mild	yes	yes	9	38	3	0	50	50	1	low	30	2	1	0
24	border collie	male intact	10	20	no	4	right	normal	yes	yes	no	yes	no	no	946	940	no	AGASACA	no	no	moderate	yes	no	47	32.33	1	0	70	30	1	high	0	0	0	0
25	basset hound	female spayed	7	15	yes	2	right	enlarged	yes	yes	yes	no	no	no	321	283	no	AGASACA	no	no	absence	yes	yes	16	41	3	0	90	10	2	high	20	1	0	2
26	mixed	female spayed	11	12.5	no	4	left	normal	yes	yes	no	yes	no	no	1125	913	no	other	no	no	severe	yes	no	12	34.33	1	0	70	30	2	high	70	2	0	2
27	mixed	female spayed	14	14	no	3	right	normal	no	no	no	no	no	no	235	235	no	other	no	no	moderate	yes	yes	22	43	2	0	70	30	2	high	5	2	0	0
28	labrador retriever	male neutered	12.5	32	no	2	left	enlarged	no	no	no	yes	no	no	793	62	no	unk	no	no	absence	yes	no	5	24	0	0	50	50	0	low	0	0	0	0
29	mixed	female spayed	9	30	yes	1.5	bilateral	enlarged	yes	yes	no	no	no	no	121	0	no	other	no	yes	mild	yes	no	17	31.3	1	0	90	10	2	high	0	0	0	2
30	labrador retriever	male neutered	11	33	no	6	right	normal	no	no	no	yes	no	no	576	576	no	AGASACA	no	no	absence	yes	no	3	23.6	3	0	70	30	2	high	0	0	1	2
31	labrador retriever	female spayed	10	30	no	1.5	left	normal	no	no	no	no	no	no	819	819	yes	na	yes	no	absence	no	no	80	27.3	1	0	90	10	2	high	0	0	0	2
32	mixed	female spayed	9.5	12	yes	5	right	enlarged	yes	yes	yes	no	yes	vertbral + ln	366	243	no	AGASACA	no	no	mild	yes	yes	5	32.6	3	0	50	50	0	low	0	0	1	0
33	labrador retriever	female intact	13	27	yes	3	left	enlarged	yes	yes	no	no	no	no	108	108	no	other	no	no	absence	no	no	5	41.6	3	0	90	10	3	high	0	0	1	3
34	mixed	female spayed	10	24	no	6	left	enlarged	yes	yes	yes	no	yes	ln + skin	446	400	no	AGASACA	no	no	mild	yes	no	16	20	2	0	50	50	0	low	0	0	0	0
35	mixed	female spayed	9	20	yes	2.2	left	enlarged	yes	yes	no	yes	no	no	472	369	no	AGASACA	no	no	moderate	yes	yes	54	6	1	0	70	30	3	high	90	2	0	3
36	english setter	female spayed	12	15	no	3	right	enlarged	no	no	yes	yes	no	no	213	70	no	AGASACA	no	yes	severe	yes	yes	22	70	2	0	50	50	3	low	50	2	0	3
37	czechoslovakian wolfdog	female spayed	5	20	yes	2	left	enlarged	no	no	no	no	no	no	324	324	yes	na	no	no	moderate	yes	yes	45	40	2	0	50	50	3	low	0	0	1	3
38	czechoslovakian wolfdog	female intact	11	20	no	5	right	enlarged	yes	yes	no	no	no	no	262	262	yes	na	no	yes	severe	yes	no	33	20	1	0	70	30	2	high	0	0	0	3
39	czechoslovakian wolfdog	female spayed	7	25	yes	3.5	left	enlarged	no	no	no	yes	no	no	191	87	no	AGASACA	no	yes	severe	yes	yes	12	15	2	0	70	30	2	high	0	0	0	0
40	mixed	male intact	8	34	no	6	right	enlarged	yes	yes	no	no	no	no	79	79	yes	na	no	yes	moderate	yes	no	72	30	1	0	60	40	1	high	0	0	0	0
41	labrador retriever	female spayed	10	27	no	7.4	left	enlarged	yes	yes	no	no	no	no	39	0	yes	na	no	no	moderate	yes	no	15	20	2	0	50	50	3	low	0	0	1	3
