# Supplementary material for: Development of Monoclonal Antibodies Targeting Canine PD-L1 and PD-1 and Their Clinical Relevance in Canine Apocrine Gland Anal Sac Adenocarcinoma
Source: Cancers (Basel). 2022 Dec 14;14(24):6188. doi: 10.3390/cancers14246188 (PMC9777308; doi:10.3390/cancers14246188)
Supplement: Supplementary file 1 [file cancers-14-06188-s001.zip › Table S2 - Survival.xlsx]

## Sheet: DFI_OVERALL
		Median DFI	HR	(95% CI for HR)	p-value
					Log-rank	Cox univariate	Cox multivariate
BREED	mixed	369	1.37	(0.62-3.07)	0.4	0.44
	pure	576	ref
SEX	male	576	0.79	(0.29-2.1)	0.6	0.63
	female	400	ref
AGE			1.2	(0.92-1.4)	0.2	0.22
WEIGHT			0.96	(0.91-1)	0.09	0.089
HYPERCALCEMIA	yes	523	1.1	(0.45-2.5)	0.9	0.88
	no	474	ref
TUMOR SIZE			1.1	(0.93-1.31)	0.3	0.27
SUBLUMBAR LN AT PRESENTATION	enlarged	369	2.78	(1.02-7.61)	0.04	0.046	0.1487
	normal	940	ref
ADJUVANT CHEMOTERAPY	yes	400	0.67	(0.3-1.5)	0.3	0.35
	no	474	ref
ADJUVANT PALLADIA	yes	913	0.51	(0.23-1.2)	0.1	0.1
	no	385	ref
LOCAL RECURRENCE	yes	258	2.7	(0.97-7.4)	0.05	0.058
	no	576	ref
REGIONAL METASTASIS	yes	374	3.6	(1.4-9)	0.004	0.0071	0.0138
	no	NA	ref
DISTANT METASTASIS	yes	162	4.7	(2-11)	0.0001	0.00046	0.0954
	no	913	ref
NECROSIS	yes	273	2.1	(0.88-5.2)	0.09	0.092
	no	523	ref
DESMOPLASIA	absence	576	ref		0.7	0.7
	mild	400	0.75	(0.22-2.56)
	moderate	474	0.83	(0.22-3.1)
	severe	523	1.1	(0.31-3.86)
TISSUE INVASION	yes	474	1.7	(0.23-13)	0.6	0.6
	no	385	ref
LYMPHOVASCULAR INVASION	yes	369	2.2	(0.89-5.5)	0.08	0.089
	no	918	ref
MITOTIC COUNT			1	(0.99-1)	0.7	0.74
Ki67 (%)			1	(0.96-1)	0.9	0.93
INTRATUMOR CD3 (SCORE)	0	65	ref		0.2	0.2
	1	474	2.92	(0.32-26.18)
	2	385	4.13	(0.43-39.61)
	3	576	1.22	(0.14-10.77)
PERITUMOR CD3 (%)			0.98	(0.96-1)	0.1	0.14
PERITUMOR CD20 (%)			1	(0.98-1)	0.6	0.56
PERITUMOR LYMPHOCYTE TOTAL SCORE	0	121	ref		0.04	0.1
	1	940	0.2	(0.05-0.79)
	2	576	0.24	(0.08-0.74)
	3	369	0.3	(0.77-1.18)
PERITURMOR CD3/CD20 RATIO	low	400	ref		0.6	0.64
	high	474	0.81	(0.33-2)
PD-L1 (%)			1	(0.99-1)	0.6	0.63
PD-L1 (INTENSITY)	0	474	ref		0.7	0.6
	1	385	0.61	(0.17-2.16)
	2	523	1.12	(0.45-2.79)
INTRATUMOR PD-1 (SCORE)	0	400	ref		1	0.98
	1	523	1	(0.39-2.6)
PERITUMOR PD-1 (SCORE)	0	400	ref		0.7	0.7
	2	523	1.52	(0.55-4.19)
	3	378	1.23	(0.46-3.29)

## Sheet: ST_OVERALL
		Median ST	HR	(95% CI for HR)	p-value
					Log-rank	Cox univariate	Cox multivariate
BREED	mixed	415	1.06	(0.54-2.09)	0.9	0.86
	pure	576	ref
SEX	male	684	0.84	(0.38-1.9)	0.7	0.67
	female	415	ref
AGE			1.1	(0.94-1.4)	0.2	0.18
WEIGHT			0.96	(0.92-1)	0.04	0.037	0.0275
HYPERCALCEMIA	yes	366	1.9	(0.96-3.9)	0.06	0.063
	no	576	ref
TUMOR SIZE			1.09	(0.95-1.26)	0.2	0.23
SUBLUMBAR LN AT PRESENTATION	enlarged	446	2.14	(0.96-4.77)	0.06	0.063
	normal	761	ref
ADJUVANT CHEMOTERAPY	yes	472	0.81	(0.39-1.7)	0.6	0.56
	no	523	ref
ADJUVANT PALLADIA	yes	523	0.86	(0.43-1.7)	0.7	0.67
	no	472	ref
LOCAL RECURRENCE	yes	336	2.7	(1.1-6.2)	0.02	0.022	0.0737
	no	559	ref
REGIONAL METASTASIS	yes	508	1.1	(0.56-2.2)	0.8	0.79
	no	446	ref
DISTANT METASTASIS	yes	359	1.7	(0.82-3.4)	0.2	0.16
	no	559	ref
NECROSIS	yes	213	2.4	(1.1-5.1)	0.02	0.026	0.0796
	no	559	ref
DESMOPLASIA	absence	422	ref		0.5	0.5
	mild	430	0.62	(0.24-1.62)
	moderate	472	0.88	(0.3-2.51)
	severe	627	0.47	(0.16-1.4)
TISSUE INVASION	yes	523	0.9	(0.21-3.8)	0.9	0.88
	no	385	ref
LYMPHOVASCULAR INVASION	yes	366	3.1	(1.4-6.7)	0.003	0.0037	0.0123
	no	979
MITOTIC COUNT			1	(0.99-1)	0.6	0.57
Ki67 (%)			1	(0.98-1.1)	0.3	0.32
INTRATUMOR CD3 (SCORE)	0	1114	ref		0.1	0.06
	1	472	6.77	(0.82-56.3)
	2	385	8.11	(0.98-67.36)
	3	726	3.84	(0.48-30.62)
PERITUMOR CD3 (%)			1	(0.98-1)	0.6	0.61
PERITUMOR CD20 (%)			0.98	(0.96-1)	0.1	0.11
PERITUMOR LYMPHOCYTE TOTAL SCORE	0	366	ref		0.5	0.5
	1	559	0.41	(0.12-1.38)
	2	523	0.49	(0.18-1.34)
	3	332	0.49	(0.15-1.62)
PERITURMOR CD3/CD20 RATIO	low	559	ref		0.8	0.81
	high	472	1.1	(0.51-2.4)
PD-L1 (%)			1	(0.98-1)	0.5	0.53
PD-L1 (INTENSITY)	0	523	ref		0.5	0.4
	1	682	0.53	(0.19-1.47)
	2	472	0.91	(0.43-1.94)
INTRATUMOR PD-1 (SCORE)	0	472	ref		0.5	0.51
	1	523	1.3	(0.61-2.7)
PERITUMOR PD-1 (SCORE)	0	598	ref		0.6	0.6
	2	559	1.2	(0.53-2.74)
	3	472	1.55	(0.69-3.49)

## Sheet: DFI_NO_ADJUVANT_CH
		Median DFI	HR	(95% CI for HR)	p-value
					Log-rank	Cox univariate
BREED	mixed	NA	0.66	(0.08-5.36)	0.7	0.7
	pure	474	ref
SEX	male	348	1.1	(0.28-4.5)	0.9	0.87
	female	474	ref
AGE			1.1	(0.74-1.6)	0.6	0.65
WEIGHT			1	(0.94-1.1)	0.7	0.74
HYPERCALCEMIA	yes	523	0.54	(0.13-2.2)	0.4	0.39
	no	385	ref
TUMOR SIZE			0.96	(0.73-1.26)	0.8	0.78
SUBLUMBAR LN AT PRESENTATION	enlarged	121	2323000000	(0-Inf)	0.002	0.99
	normal	1237	ref
LOCAL RECURRENCE	yes	95.5	4.5	(0.74-27.46)	0.07	0.1
	no	523	ref
REGIONAL METASTASIS	yes	253	970000000	(0-Inf)	0.03	0.99
	no	NA	ref
DISTANT METASTASIS	yes	237	3.1	(0.6-16.47)	0.2	0.18
	no	523	ref
NECROSIS	yes	87	6.5	(1.1-40.45)	0.02	0.044
	no	523	ref
DESMOPLASIA	absence	348	ref		0.4	0.3
	mild	1237	4.416e-09	(0-Inf)
	moderate	430	1.096	(1.72-6.98)
	severe	87	2.371	(0.47-11.94)
TISSUE INVASION	yes	474	2.1	(0.26-17)	0.5	0.5
	no	385	ref
LYMPHOVASCULAR INVASION	yes	385	4.4	(0.52-37)	0.1	0.17
	no	906	ref
MITOTIC COUNT			1	(0.99-1)	0.9	0.88
Ki67 (%)			1	(0.97-1.1)	0.3	0.32
INTRATUMOR CD3 (SCORE)	0	62	ref		0.1	0.4
	1	498	0.07	(0.003-1.42)
	2	385	0.09	(0.005-1.63)
	3	576	0.06	(0.002-1.38)
PERITUMOR CD3 (%)			0.97	(0.95-1)	0.04	0.05
PERITUMOR CD20 (%)			1	(0.99-1.1)	0.2	0.18
PERITUMOR LYMPHOCYTE TOTAL SCORE	0	91.5	ref		0.2	0.3
	1	880	0.08	(0.004-1.2)
	2	474	0.17	(0.02-1.23)
	3	70	0.43	(0.04-4.83)
PERITURMOR CD3/CD20 RATIO	low	121	ref		0.1	0.15
	high	576	0.35	(0.085-1.5)
PD-L1 (%)			1	(0.99-1)	0.1	0.14
PD-L1 (INTENSITY)	0	576	ref		0.4	0.5
	1	253	3.01	(0.49-18.32)
	2	523	1.75	(0.32-9.66)
INTRATUMOR PD-1 (SCORE)	0	385	ref		0.7	0.67
	1	576	0.73	(0.18-3)
PERITUMOR PD-1 (SCORE)	0	253	ref		0.6	0.5
	2	576	0.42	(0.07-2.43)
	3	474	1	(0.21-4.66)

## Sheet: ST_NO_ADJUVANT_CH
		Median ST	HR	(95% CI for HR)	p-value
					Log-rank	Cox univariate
BREED	mixed	235	2.97	(0.65-13.54)	0.1	0.16
	pure	559	ref
SEX	male	550	1.1	(0.32-3.9)	0.9	0.85
	female	385	ref
AGE			1.2	(0.78-1.7)	0.5	0.47
WEIGHT			0.95	(0.88-1)	0.2	0.16
HYPERCALCEMIA	yes	523	0.99	(0.29-3.4)	1	0.99
	no	465	ref
TUMOR SIZE			1.01	(0.81-1.27)	0.9	0.91
SUBLUMBAR LN AT PRESENTATION	enlarged	385	3.04	(0.78-11.86)	0.09	0.1
	normal	576	ref
LOCAL RECURRENCE	yes	170	18.82	(1.7-212)	0.001	0.018
	no	545	ref
REGIONAL METASTASIS	yes	465	1.8	(0.39-8.7)	0.4	0.44
	no	523	ref
DISTANT METASTASIS	yes	386	1.9	(0.39-9.6)	0.4	0.42
	no	523	ref
NECROSIS	yes	191	3000000000	(0-Inf)	3e-05	1
	no	559	ref
DESMOPLASIA	absence	550	ref		0.2	0.1
	mild	1237	4.818e-09	(0-Inf)
	moderate	385	2.008	(0.38-10.65)
	severe	213	3.029	(0.6-15.2)
TISSUE INVASION	yes	523	2.5	(0.32-20)	0.4	0.38
	no	385	ref
LYMPHOVASCULAR INVASION	yes	310	2100000000	(0-Inf)	0.003	1
	no	1015	ref
MITOTIC COUNT			1	(0.99-1)	0.9	0.88
Ki67 (%)			1.1	(1-1.1)	0.01	0.024
INTRATUMOR CD3 (SCORE)	0	793	ref		0.2	0.2
	1	552	1.58	(0.16-15.76)
	2	310	6.7	(0.52-87.19)
	3	576	1.1	(0.1-12.31)
PERITUMOR CD3 (%)			0.97	(0.93-1)	0.06	0.068
PERITUMOR CD20 (%)			1	(0.96-1)	0.9	0.89
PERITUMOR LYMPHOCYTE TOTAL SCORE	0	460	ref		0.7	0.6
	1	898	0.32	(0.03-3.54)
	2	454	1.06	(0.2-5.38)
	3	213	1.52	(0.11-20.67)
PERITURMOR CD3/CD20 RATIO	low	559	ref		0.7	0.71
	high	523	0.79	(0.23-2.7)
PD-L1 (%)			1	(1-1.1)	0.01	0.022
PD-L1 (INTENSITY)	0	576	ref		0.07	0.1
	1	256	6.37	(1-40.36)
	2	253	3.03	(0.67-13.68)
INTRATUMOR PD-1 (SCORE)	0	385	ref		0.9	0.9
	1	559	1.1	(0.3-3.9)
PERITUMOR PD-1 (SCORE)	0	310	ref		0.3	0.3
	2	576	0.43	(0.08-2.26)
	3	523	1.64	(0.37-7.16)
